# Supplementary material for: Assessing the Effectiveness of a Solution-Focused Brief Therapy-Based Intervention on Exam Anxiety in First-Year Polish University Students: A Pilot Study with a Randomized Controlled Trial
Source: Healthcare (Basel). 2025 Aug 14;13(16):2001. doi: 10.3390/healthcare13162001 (PMC12385326; doi:10.3390/healthcare13162001)
Supplement: Supplementary file 1 [file healthcare-13-02001-s001.zip]

Archive with 1 entries (1 files):
- healthcare-3748600-supplementary.pdf
